# Supplementary material for: Cooperative ETS transcription factors are required for lymphatic endothelial cell integrity and resilience
Source: J Clin Invest. 2025 Dec 23;136(5):e196119. doi: 10.1172/JCI196119 (PMC13067931; doi:10.1172/JCI196119)
Supplement: Supporting data values [file jci-136-196119-s012.xlsx]

## Sheet: Fig. 1B
Survival data	Time (days)	WT	Erg KO	Fli1 KO	Erg/Fli1 KO
WT1	28	0
WT2	28	0
WT3	28	0
WT4	28	0
WT5	28	0
WT6	28	0
WT7	28	0
WT8	28	0
WT9	28	0
WT10	28	0
WT11	28	0
WT12	28	0
Erg KO1	28		0
Erg KO2	28		0
Erg KO3	28		0
Erg KO4	28		0
Erg KO5	28		0
Erg KO6	28		0
Erg KO7	28		0
Erg KO8	28		0
Erg KO9	28		0
Erg KO10	28		0
Erg KO11	28		0
Erg KO12	28		0
Fli1 KO1	28			0
Fli1 KO2	28			0
Fli1 KO3	28			0
Fli1 KO4	28			0
Fli1 KO5	28			0
Fli1 KO6	28			0
Fli1 KO7	28			0
Fli1 KO8	28			0
Fli1 KO9	28			0
Fli1 KO10	28			0
Fli1 KO11	28			0
Fli1 KO12	28			0
Erg/Fli1 KO1	15				1
Erg/Fli1 KO2	17				1
Erg/Fli1 KO3	17				1
Erg/Fli1 KO4	18				1
Erg/Fli1 KO5	18				1
Erg/Fli1 KO6	18				1
Erg/Fli1 KO7	19				1
Erg/Fli1 KO8	19				1
Erg/Fli1 KO9	20				1
Erg/Fli1 KO10	20				1
Erg/Fli1 KO11	23				1
Erg/Fli1 KO12	23				1

## Sheet: Fig. 1E
	Chylothorax incidence rate (%)
WT	0	0
ErgiΔLEC	0	0
Fli1iΔLEC	0	0
Erg/Fli1iΔLEC	22.2	100
	Chylous ascites incidence rate(%)
WT	0	0
ErgiΔLEC	0	0
Fli1iΔLEC	0	0
Erg/Fli1iΔLEC	0	44.4

## Sheet: Fig. 2B
Thoracic duct width (μm)
WT	ErgiΔLEC	Fli1iΔLEC	Erg/Fli1iΔLEC
206.8	236.1	220.3	688.8
201.2	222.8	215.7	655.6
188.8	193.5	175.2	497
158.7	147	162.9	435.2
187.4	170	157.2	409.9

## Sheet: Fig. 2F
Fluorsecence intensity (WT)
AF488	AF594
0.651	7.233
0.669	7.542
0.63	7.503
0.646	7.297
0.652	7.514
0.66	7.259
0.701	7.349
0.702	7.286
0.713	7.371
0.708	7.529
0.688	7.317
0.734	7.353
0.719	7.377
0.623	7.32
0.623	7.32
0.659	7.255
0.643	7.125
0.667	7.073
0.634	7.064
0.608	7.224
0.622	7.021
0.618	7.104
0.654	7.443
0.636	7.495
0.693	7.737
0.675	7.715
0.701	7.868
0.705	7.906
0.669	7.789
0.715	7.596
0.688	7.57
0.695	7.575
0.698	7.49
0.682	7.514
0.647	7.363
0.59	7.413
0.637	7.496
0.619	7.591
0.639	7.618
0.633	7.597
0.633	7.597
0.702	7.631
0.676	7.299
0.629	7.284
0.626	7.199
0.678	7.217
0.754	7.219
0.671	7.315
0.766	7.148
0.726	7.168
0.777	7.384
0.813	7.321
0.895	7.739
0.954	8.004
0.98	7.739
1.01	7.918
1.049	7.975
1.046	7.636
0.993	7.914
0.9	7.49
0.904	7.603
0.846	7.259
0.817	7.519
0.875	7.719
0.829	7.874
0.847	7.644
0.847	7.644
0.845	7.674
0.834	7.604
0.837	7.766
0.817	7.632
0.816	7.759
0.798	7.616
0.815	7.711
0.809	7.798
0.765	7.821
0.808	7.631
0.869	7.985
0.923	7.767
0.984	7.614
1.032	7.481
1.11	7.383
1.244	7.067
1.463	7.036
1.613	7.173
2.092	7.098
2.371	6.899
2.835	6.931
3.205	7.006
3.701	6.85
3.524	6.658
3.614	6.809
3.614	6.809
3.757	6.986
3.371	6.799
3.327	6.971
3.234	6.863
2.839	6.703
2.638	6.83
2.505	6.845
2.397	6.89
2.305	6.775
2.263	6.559
2.34	6.584
2.323	6.534
2.525	6.62
2.788	6.434
3.152	6.331
3.319	6.33
3.428	6.411
3.288	6.306
3.022	6.274
2.585	6.43
2.241	6.246
2.062	6.177
1.881	6.346
1.828	6.251
1.781	6.103
1.781	6.103
1.723	6.184
1.803	6.146
1.956	6.224
2.033	6.259
2.027	6.32
2.171	6.188
2.232	6.315
2.204	6.188
2.126	6.298
2.068	6.335
2.042	6.377
2.136	6.28
2.167	6.225
2.197	6.304
2.297	6.245
2.195	6.201
2.269	6.395
2.374	6.512
2.489	6.515
2.519	6.538
2.727	6.513
2.793	6.43
2.578	6.318
2.619	6.307
2.629	6.306
2.628	6.313
2.567	6.271
2.482	6.071
2.558	5.936
2.766	5.726
2.702	5.362
2.845	5.583
2.574	5.561
2.479	5.821
2.081	5.795
1.791	6.072
1.734	6.361
1.666	6.636
1.423	6.82
1.241	6.806
1.101	6.586
0.95	6.351
0.87	6.05
0.845	6.034
0.777	6.085
0.738	5.866
0.722	6.037
0.687	5.962
0.675	5.975
0.708	5.912
0.706	5.925
0.72	5.996
0.72	5.996
0.704	6.004
0.718	6.026
0.679	6.018
0.62	6.093
0.58	6.283
0.633	6.324
0.697	6.213
0.664	6.263
0.653	6.264
0.668	6.267
0.725	6.104
0.673	6.291
0.688	6.377
0.71	6.393
0.699	6.448
0.694	6.357
0.662	6.476
0.716	6.362
0.694	6.248
0.675	6.112
0.682	6.14
0.63	6.121
0.712	6.056
0.656	5.902
0.634	5.823
0.634	5.823
0.619	5.597
0.647	5.704
0.568	5.723
0.634	5.656
0.613	5.692
0.628	5.616
0.606	5.662
0.592	5.603
0.615	5.636
0.569	5.691
0.611	5.695
0.621	5.747
0.63	5.876
0.589	5.727
0.659	5.716
0.686	5.724
0.653	5.844
0.631	5.757
0.649	5.862
0.651	5.832
0.601	5.766
0.604	6.026
0.661	5.812
0.651	5.772
0.627	5.73
0.627	5.73
0.602	5.87
0.605	5.864
0.626	5.719
0.622	5.857
0.613	5.737
0.651	5.869
0.598	5.818
0.644	5.729
0.635	5.805
0.615	5.795

## Sheet: Fig. 2G
Fluorsecence intensity (Erg/Fli1iΔLEC)
AF488	AF594
1.468	8.4
1.458	8.397
1.374	8.483
1.426	8.397
1.405	8.617
1.418	8.338
1.395	8.407
1.407	8.439
1.413	8.356
1.439	8.439
1.414	8.361
1.372	8.173
1.352	8.035
1.373	8.155
1.396	8.148
1.368	8.257
1.359	8.298
1.391	8.156
1.416	7.875
1.506	7.867
1.506	7.867
1.464	8.178
1.411	7.99
1.515	7.94
1.486	8.228
1.474	8.323
1.439	8.6
1.427	8.469
1.422	8.644
1.493	8.566
1.454	8.591
1.467	8.54
1.512	8.536
1.393	8.545
1.439	8.394
1.379	8.219
1.339	8.086
1.376	7.787
1.528	8.133
1.433	8.141
1.446	7.899
1.376	8.106
1.427	8
1.495	7.886
1.475	7.683
1.395	7.845
1.417	7.626
1.367	7.581
1.438	7.231
1.449	7.263
1.392	7.428
1.405	7.104
1.48	7.116
1.435	7.195
1.337	7.273
1.436	7.59
1.44	7.527
1.508	7.818
1.559	7.778
1.652	7.891
1.652	7.891
1.804	7.872
1.778	7.786
1.745	7.47
1.683	7.247
1.728	7.192
1.717	7.052
1.831	7.01
1.768	7.278
1.911	7.124
2.087	7.214
2.374	7.157
2.771	7.338
3.214	7.543
3.982	7.887
3.794	8.013
3.481	8.322
3.067	8.27
2.724	8.314
2.435	8.854
2.615	9.401
2.612	9.897
2.789	10.17
3.11	10.768
3.435	10.879
3.72	11.047
4.034	11.173
4.128	11.242
4.108	11.477
4.22	11.647
4.218	11.703
4.2	11.885
4.012	12.015
3.76	11.788
3.809	11.926
3.74	11.73
3.714	11.594
3.921	11.724
4.071	11.619
3.793	11.686
3.793	11.686
3.492	11.421
3.46	11.423
3.257	11.468
3.237	11.706
3.241	11.64
3.343	11.497
3.213	11.499
3.166	11.578
3.082	11.578
3.056	11.736
3.023	11.664
3.079	11.778
3.054	11.853
2.954	11.889
2.961	11.692
3.035	11.742
2.854	11.695
2.69	11.792
2.758	11.732
2.855	11.588
2.664	11.674
2.615	11.535
2.717	11.507
2.88	11.713
2.895	11.783
2.745	11.716
2.843	11.664
2.887	11.569
2.968	11.645
2.942	11.4
3.033	11.376
3.183	11.591
3.472	11.551
3.455	11.186
3.462	11.242
3.353	11.171
3.627	11.048
3.619	10.912
3.619	10.912
3.545	11.002
3.626	10.969
3.604	11.001
3.595	10.725
3.664	10.72
3.598	10.673
4.125	10.509
4.262	10.458
4.373	10.273
4.445	10.204
4.291	10.191
4.286	10.22
3.583	9.87
3.129	9.401
3.283	9.003
3.765	8.701
4.244	8.771
4.181	8.563
3.624	8.662
2.753	8.01
2.618	8.173
2.465	7.982
2.391	8.102
2.428	8.182
2.361	7.993
2.431	7.77
2.395	7.864
2.22	8.144
2.116	7.996
2	8.12
1.941	8.179
1.833	8.467
1.871	8.542
1.803	8.518
1.755	8.533
1.704	8.624
1.655	8.62
1.624	8.382
1.608	8.536
1.608	8.536
1.511	8.281
1.57	7.98
1.463	7.799
1.432	7.587
1.478	7.431
1.45	7.44
1.35	7.159
1.407	6.962
1.3	6.792
1.319	6.703
1.286	6.591
1.231	6.5
1.167	6.114
1.173	6.265
1.135	6.124
1.156	5.866
1.132	5.832
1.081	5.622
1.089	5.64
1.08	5.415
1.044	5.371
1.107	5.309
1.096	5.41
1.112	5.63
1.184	5.711
1.155	5.989
1.154	5.981
1.178	5.934
1.203	5.731
1.177	6.026
1.229	6.135
1.18	6.096
1.272	6.257
1.197	6.255
1.207	6.258
1.167	6.237
1.108	6.233
1.141	6.307
1.101	6.414
1.093	6.523
1.1	6.72
1.087	6.779
1.062	6.75
1.093	6.804
1.058	7.017
1.069	6.998
1.054	7.058
1.061	6.93
1.032	6.87
1.069	6.893
1.043	6.746
1.06	6.85
1.072	6.48
0.615	5.795

## Sheet: Fig. 2H
BODIPY intensity-Within LV (x10^3 counts)
WT	Erg/Fli1iΔLEC
0.741387	12.8337
3.88304	2.68304
3.36279	11.7296
0.512376	10.3726
0.823618	10.712
BODIPY intensity-Outside LV (x10^3 counts)
WT	Erg/Fli1iΔLEC
0.629889	4.795
2.95973	1.652
4.96418	6.066
0.411936	6.228
0.680398	4.417

## Sheet: Fig. 2I
ΔBODIPY FI (x10^3 counts)
WT	Erg/Fli1iΔLEC
0.111498	8.03874
0.923303	1.03104
-1.60139	5.66365
0.100439	4.14456
0.14322	6.29505

## Sheet: Fig. 4C
VEGFR3 intensity (x10^3, AU)
WT	Erg/Fli1iΔLEC
15.5086	3.87331
12.5887	3.35607
14.8972	3.73129
15.9706	5.20806
16.005	5.32096
LYVE1 intensity (x10^3, AU)
WT	Erg/Fli1iΔLEC
11.4149	6.99718
12.0419	3.28925
13.7401	4.35426
9.86278	5.13739
12.7213	2.94691
Reelin intensity (x10^3, AU)
WT	Erg/Fli1iΔLEC
7.12323	3.28541
8.96635	3.74535
8.18881	3.42852
8.06965	3.06627
6.9028	2.0421
CD31 intensity (x10^3, AU)
WT	Erg/Fli1iΔLEC
10.3167	2.14345
10.384	2.1907
10.7218	2.27231
9.91503	3.078
9.79802	3.15332

## Sheet: Fig. 5C
CCL21 intensity-mesentery (x10^3, AU)
WT	Erg/Fli1iΔLEC
8.51813	0.72395
8.21524	0.85146
5.23948	0.63865
6.49984	0.82054
CCL21 intensity-Ear skin (AU)
WT	Erg/Fli1iΔLEC
1193.19	21.221
1390.1	88.523
1097.4	31.58
852.602	65.807
818.121	127.774

## Sheet: Fig. 5F
Celltracker intensity (x10^3, AU)
WT	Erg/Fli1iΔLEC
8.28468	7.25143
10.1881	8.73555
10.0453	8.97581
10.3354	5.29492
7.06959	8.6311
10.7282	6.08949

[truncated: 32 more sheets: Fig. 5H, Fig. 6F, Fig. 7E, Fig. 8D, Fig. 8E, Fig. 8F, Fig. 8G, Fig. 8H, Fig. 8I, Fig. 9C, Fig. 9G, Fig. 9H, Supplemental Fig. 1C, Supplemental Fig. 1D, Supplemental Fig. 2C, Supplemental Fig. 2E, Supplemental Fig. 2G, Supplemental Fig. 3D, Supplemental Fig. 3G, Supplemental Fig. 4C …]
